# Supplementary material for: Seizures and premature death in mice with targeted Kv1.1 deficiency in corticolimbic circuits
Source: Brain Commun. 2025 Jan 16;7(1):fcae444. doi: 10.1093/braincomms/fcae444 (PMC11735082; doi:10.1093/braincomms/fcae444)
Supplement: fcae444_Supplementary_Data [file fcae444_supplementary_data.zip]

Archive with 3 entries (3 files):
- Supplementary Materials.pdf
- Supplementary Video 1 Legend.docx
- Supplementary Video 1.mp4
